# Supplementary material for: Understanding Precatalyst Activation and Speciation in Manganese-Catalyzed C–H Bond Functionalization Reactions
Source: Organometallics. 2023 Apr 3;42(14):1766–73. doi: 10.1021/acs.organomet.3c00004 (PMC10369674; doi:10.1021/acs.organomet.3c00004)
Supplement: Supplementary file 1 — om3c00004_si_001.xyz [file om3c00004_si_001.xyz]

21
Compound 2a BP86/SV(P) Energy = -479.0045968677
N     1.8683570   -0.2761553   -0.1025346 
C     1.7007354    1.8307359   -1.9428793 
C     0.5514166    1.3484898   -1.3024756 
C     0.6660713    0.2861114   -0.3718873 
C     2.9597950    0.1896152   -0.7200924 
C     2.9421563    1.2453397   -1.6491158 
H     1.6237913    2.6564727   -2.6699445 
H    -0.4276986    1.7922593   -1.5367690 
C    -0.5114794   -0.2797565    0.3524872 
H     3.9138435   -0.3082892   -0.4602718 
H     3.8723388    1.5914587   -2.1279466 
C    -2.7010537   -1.4224663    1.7526453 
C    -1.4255146   -2.0100002    1.8290819 
C    -0.3442724   -1.4443057    1.1396544 
C    -1.7991950    0.3032068    0.2885530 
C    -2.8813485   -0.2615234    0.9809699 
H    -3.5526247   -1.8660865    2.2949110 
H    -1.2721774   -2.9197716    2.4333399 
H     0.6614444   -1.8880637    1.1913539 
H    -1.9697853    1.2197089   -0.2980292 
H    -3.8748002    0.2130199    0.9189495 
33
Compound 2b BP86/SV(P) Energy = -785.2376462667
C     0.3717734   -0.9065803    1.1025537 
C     1.3647554    0.0877025    0.5981155 
C    -1.0068752   -0.9285910    0.5103814 
N     0.7420023   -1.7178517    2.0464702 
C    -3.6808761   -1.0382214   -0.4632390 
C    -2.9321735   -2.2253205   -0.3057269 
C    -1.6168333   -2.1580619    0.1823834 
C    -1.7702790    0.2530477    0.3343391 
C    -3.0858818    0.2019932   -0.1334111 
O    -4.9624333   -0.9841108   -0.9214983 
H    -3.3584426   -3.2054735   -0.5654697 
H    -1.0395877   -3.0919280    0.2911165 
H    -1.3278151    1.2291256    0.5921077 
H    -3.6859598    1.1177678   -0.2535885 
C     3.3495147    1.9052743   -0.3233576 
C     3.4908389    1.2728949    0.9341785 
C     2.5091765    0.3763243    1.3748078 
C     1.2425112    0.7258559   -0.6611451 
C     2.2166386    1.6179187   -1.1180162 
O     4.2395257    2.7925971   -0.8479668 
H     4.3614727    1.4743349    1.5757841 
H     2.6111964   -0.1321533    2.3464140 
H     0.3775685    0.5047287   -1.3065346 
H     2.1282115    2.1088436   -2.0999087 
C     5.4049103    3.1119268   -0.1072195 
C    -5.6177051   -2.1942180   -1.2603230 
H     5.1563088    3.5846972    0.8727149 
H     5.9725577    3.8371288   -0.7246526 
H     6.0395994    2.2123409    0.0740535 
H    -5.0967249   -2.7289696   -2.0897960 
H    -6.6351825   -1.9097624   -1.5964627 
H    -5.7022539   -2.8788527   -0.3829235 
H    -0.0595384   -2.3144075    2.3258194 
42
Compound 6a BP86/SV(P) Energy = -2240.684021928
Mn    0.0558739   -1.5640694    1.3061016 
C     1.4750133   -2.6035247    0.8264873 
O     2.3706130   -3.3111781    0.5686274 
N     1.0621412    0.2382336    1.1106383 
C     2.2702715    2.7643250    0.9501857 
C     3.0177105    1.6009095    0.7023956 
C     2.3699101    0.3642210    0.7953790 
C     0.3175933    1.3641542    1.3568203 
C     0.9161121    2.6410410    1.2760977 
H     2.7400403    3.7599230    0.8916111 
H     4.0867962    1.6407689    0.4437066 
H     2.9179079   -0.5722579    0.6117182 
H     0.3120196    3.5379775    1.4761272 
C    -0.4415550   -1.1346852   -1.3638204 
C     0.4259469   -1.6606701    3.0256116 
O     0.6637920   -1.7005752    4.1676070 
C    -1.0301510   -2.9800846    1.4734889 
O    -1.7436568   -3.8939443    1.6197128 
C    -1.4609349   -0.2762674    1.7472446 
C    -3.3516002    1.8164041    2.2564330 
C    -3.7408922    0.4662596    2.3237877 
C    -2.8054487   -0.5569390    2.0792787 
C    -1.0870444    1.1028746    1.6945908 
C    -2.0229752    2.1331591    1.9433847 
H    -4.0806330    2.6197831    2.4525727 
H    -4.7835316    0.2061731    2.5756072 
H    -3.1496318   -1.6023527    2.1545050 
H    -1.7229184    3.1932277    1.8928871 
C     0.2135128    0.3892279   -3.6104293 
C    -0.8626839    0.7726838   -2.7921826 
C    -1.1999312    0.0099432   -1.6625944 
C     0.6242608   -1.5280959   -2.1925700 
C     0.9703920   -0.7700513   -3.3310656 
H     0.4704015    1.0022765   -4.4918874 
H    -1.4439866    1.6768159   -3.0389807 
H    -2.0413045    0.2998927   -1.0145187 
H     1.1960834   -2.4400413   -1.9542689 
C     2.0958958   -1.2059558   -4.2440477 
H     2.8644209   -1.7936775   -3.6972806 
H     2.5986983   -0.3353886   -4.7181666 
H     1.7154996   -1.8526276   -5.0689010 
H    -0.7820273   -1.8178886   -0.5418940 
54
Compound 6b BP86/SV(P)Energy = -2546.926340884
Mn    2.0780388    1.0706112   -0.0816361 
C     2.6575096    1.5411907    1.5113542 
C     3.7602694    0.6719558   -0.5531528 
C     2.1307907    2.7792628   -0.7194872 
O     2.1880289    3.8871218   -1.0853686 
O     4.8674242    0.3912429   -0.8126469 
O     3.0243574    1.8398155    2.5793699 
C    -0.4478748    0.1800171    1.0287274 
C    -1.8694792    0.2620571    1.4462491 
C     0.4057617   -0.9938412    1.1774637 
C     1.7322861   -0.8188917    0.6576715 
C     2.6197032   -1.9058456    0.7676699 
C     2.2211152   -3.1275724    1.3673203 
C     0.9173479   -3.2658079    1.9038911 
C     0.0221958   -2.2011259    1.8143451 
H     3.6495503   -1.8062714    0.3920473 
O     3.0231848   -4.2180249    1.4924602 
H     0.6441946   -4.2136415    2.3926008 
H    -0.9807011   -2.3032289    2.2601535 
N     0.1498601    1.2162855    0.4724017 
H     1.8173693   -0.0256523   -1.8571895 
C    -4.6053279    0.5196342    2.1854782 
C    -4.1568112   -0.6170791    1.4711527 
C    -2.8129804   -0.7452375    1.1161875 
C    -2.3334934    1.3954288    2.1514952 
C    -3.6785567    1.5298319    2.5272549 
O    -5.9283747    0.5467532    2.4929078 
H    -4.8947277   -1.3885711    1.2011691 
H    -2.4915067   -1.6279026    0.5406945 
H    -1.6176261    2.1816218    2.4438895 
H    -3.9900952    2.4196823    3.0933340 
H    -0.4543573    2.0360998    0.3244762 
C    -6.4459701    1.6623483    3.2019600 
H    -5.9711680    1.7683947    4.2059475 
H    -7.5290965    1.4668217    3.3324160 
H    -6.3126155    2.6112095    2.6306881 
C     4.3527857   -4.1617883    0.9961428 
H     4.9528341   -3.3773642    1.5132432 
H     4.3745072   -3.9716528   -0.1022582 
H     4.7974524   -5.1561390    1.2031572 
C     1.0622349    0.3885164   -2.5756125 
C    -0.8122967    1.1046695   -4.5278736 
C    -1.2184675    0.3238883   -3.4311105 
C    -0.2740034   -0.0360730   -2.4581259 
C     1.4962420    1.1502173   -3.6873840 
C     0.5284602    1.5018381   -4.6545553 
H    -1.5437169    1.3954241   -5.3005980 
H    -2.2654407   -0.0090941   -3.3399679 
H    -0.5657170   -0.6662324   -1.6034279 
C     2.9345091    1.5819989   -3.8588340 
H     0.8398958    2.0943969   -5.5318859 
H     3.6397965    0.8869097   -3.3578628 
H     3.1047022    2.5922944   -3.4217318 
H     3.2079966    1.6394980   -4.9346109 
41
Compound 7a BP86/SV(P) Energy = -2277.516190056
Mn    1.3218607    0.2161021    0.6121446 
C     1.7788657    0.6991614    2.2861205 
C     3.0068581   -0.2730205    0.2487756 
C     1.5913761    1.8997869   -0.0160227 
O     1.8059912    2.9928530   -0.3644070 
O     4.1007680   -0.6058232    0.0151684 
O     2.0820202    1.0031432    3.3682164 
C    -1.3180502   -0.4492855    1.7886871 
C    -1.4278290    1.5987146    0.6433289 
C    -2.7843214    1.7644723    0.9428061 
C    -3.4261779    0.7711471    1.7027566 
C    -2.6879082   -0.3376578    2.1237120 
C    -0.4446518   -1.5624107    2.1751025 
C     0.9072961   -1.4767294    1.7297274 
C     1.7861004   -2.5181239    2.0955431 
C     1.3438024   -3.6150958    2.8558315 
C     0.0029626   -3.6950663    3.2795382 
C    -0.8868256   -2.6697172    2.9404331 
H    -0.8883401    2.3555926    0.0531607 
H    -3.3179345    2.6588020    0.5861154 
H    -4.4929414    0.8621693    1.9652867 
H    -3.1679730   -1.1282943    2.7185794 
H     2.8433839   -2.4844411    1.7833069 
H     2.0545818   -4.4155655    3.1237612 
H    -0.3442871   -4.5537109    3.8769373 
H    -1.9343086   -2.7352420    3.2784786 
N    -0.7068342    0.5308018    1.0490583 
C     0.4186178    0.7604856   -2.6526227 
C     1.4639898    1.4883086   -3.2758576 
C     1.2035677    2.2810824   -4.4019652 
C    -0.1001745    2.3746681   -4.9216810 
C    -1.1459591    1.6622085   -4.3089006 
C    -0.8936099    0.8615519   -3.1851933 
H     2.4862089    1.4183509   -2.8726281 
H     2.0294267    2.8347083   -4.8783836 
H    -0.3004027    3.0034958   -5.8047674 
H    -2.1704373    1.7271624   -4.7118890 
H    -1.7103089    0.2966646   -2.7081442 
C     0.6611093   -0.1065099   -1.5221850 
C     0.6813712   -1.1757630   -0.8449445 
H     0.5791168   -2.2589767   -0.7729845 
53
Compound 7b BP86/SV(P) Energy = -2583.758694363
Mn    2.2230994    0.6317794   -0.0380673 
C     2.6156069    1.1476734    1.6392345 
C     3.9387096    0.1811113   -0.3247177 
C     2.4125299    2.3193189   -0.6911171 
O     2.5413781    3.4196015   -1.0551927 
O     5.0506484   -0.1331539   -0.4981010 
O     2.8767059    1.4700801    2.7277655 
C    -0.4539946   -0.0297274    0.9096875 
C    -1.9246322    0.0913870    1.0871833 
C     0.3558879   -1.1297067    1.4172812 
C     1.7432608   -1.0509490    1.0754007 
C     2.6077358   -2.0542033    1.5517484 
C     2.1177721   -3.1166011    2.3474423 
C     0.7427946   -3.1752792    2.6929171 
C    -0.1235398   -2.1864958    2.2356947 
H     3.6801816   -2.0058791    1.3091047 
O     2.8869008   -4.1224321    2.8426621 
H     0.3950080   -4.0008394    3.3326731 
H    -1.1848116   -2.2197789    2.5316617 
N     0.2295363    0.8918884    0.2643552 
C     1.2662734    1.0751899   -3.2954034 
C     2.2345097    1.8668132   -3.9638765 
C     1.8687160    2.6586897   -5.0606670 
C     0.5347224    2.6874664   -5.5058740 
C    -0.4352713    1.9114627   -4.8473068 
C    -0.0776139    1.1120555   -3.7519786 
H     3.2792080    1.8489978   -3.6164210 
H     2.6348507    3.2643180   -5.5724395 
H     0.2515103    3.3164577   -6.3659757 
H    -1.4830311    1.9265361   -5.1911164 
H    -0.8346308    0.4992214   -3.2369772 
C     1.6163853    0.2176183   -2.1884958 
C     1.7524460   -0.8361843   -1.5029243 
H     1.7703666   -1.9228950   -1.4187538 
C    -4.7416308    0.3982928    1.3391000 
C    -4.1874931   -0.8306807    0.9085780 
C    -2.8044355   -0.9812412    0.7916163 
C    -2.4915739    1.3143240    1.5082188 
C    -3.8796580    1.4757368    1.6412515 
O    -6.0976335    0.4422767    1.4283710 
H    -4.8744134   -1.6562325    0.6648429 
H    -2.3950802   -1.9390576    0.4327293 
H    -1.8296336    2.1579561    1.7662901 
H    -4.2759355    2.4409083    1.9886850 
H    -0.3377542    1.6556541   -0.1300338 
C    -6.7187748    1.6476582    1.8463780 
H    -6.4076431    1.9356519    2.8783431 
H    -7.8093120    1.4493258    1.8391289 
H    -6.4964918    2.4895030    1.1487844 
C     4.2807832   -4.1239906    2.5719264 
H     4.7805184   -3.2159626    2.9829656 
H     4.4885302   -4.1896909    1.4784257 
H     4.6884121   -5.0239731    3.0749924 
41
Compound 8a BP86/SV(P) Energy = -2277.545461326
Mn    1.2035844    0.6105743    0.8523064 
C     1.6744913    0.8965522    2.5994236 
C     2.8473894    0.0456107    0.3779394 
C     1.5909450    2.2597372    0.4049332 
O     1.8148923    3.3744824    0.1207876 
O     3.9082864   -0.3109878    0.0515739 
O     2.0053768    1.0941946    3.7003449 
C    -1.3227434   -0.2381294    1.6401022 
C    -1.5436521    2.0144170    1.0274230 
C    -2.9081022    2.0114590    1.3451955 
C    -3.4882403    0.8327062    1.8409466 
C    -2.6826732   -0.3079262    1.9888013 
C    -0.3856671   -1.3933261    1.7627290 
C     0.2684065   -1.9506208    0.6110439 
C     1.0047266   -3.1538226    0.7947706 
C     1.1268247   -3.7633542    2.0454734 
C     0.5024462   -3.1928078    3.1746501 
C    -0.2550789   -2.0287122    3.0254885 
H    -1.0387463    2.9154439    0.6443993 
H    -3.5013098    2.9283945    1.2048881 
H    -4.5582313    0.7983263    2.1023647 
H    -3.0974068   -1.2591955    2.3566214 
H     1.4894977   -3.6036451   -0.0875664 
H     1.7150206   -4.6901783    2.1489020 
H     0.6024968   -3.6636841    4.1659042 
H    -0.7641460   -1.5865805    3.8980022 
N    -0.7722237    0.9178227    1.1841217 
C     0.4618578    0.5683655   -2.2841753 
C     1.4959925    1.4046476   -2.7766900 
C     1.4177823    1.9803452   -4.0533923 
C     0.2933206    1.7557737   -4.8679978 
C    -0.7509429    0.9425426   -4.3928556 
C    -0.6667157    0.3551167   -3.1214676 
H     2.3837147    1.5872005   -2.1510279 
H     2.2430676    2.6166848   -4.4145145 
H     0.2281842    2.2194463   -5.8664202 
H    -1.6426649    0.7667664   -5.0182869 
H    -1.4952286   -0.2693487   -2.7481429 
C     0.5384954   -0.0687245   -0.9602239 
C     0.1581614   -1.3606470   -0.7491599 
H    -0.1011875   -2.0549193   -1.5772156 
53
Compound 8b BP86/SV(P) Energy = -2583.785980288
Mn    1.9651701    1.7154603   -0.0109753 
C     2.3480799    2.1006596    1.7392821 
C     3.6973251    1.7465735   -0.5034006 
C     1.7741518    3.3973570   -0.4504733 
O     1.6051700    4.5182724   -0.7493860 
O     4.8192072    1.7633192   -0.8235395 
O     2.6033365    2.3533209    2.8488857 
C    -0.4596661    0.2929555    0.8343072 
C    -1.8865724    0.1335204    1.1967373 
C     0.5060079   -0.8137108    1.0092952 
C     1.4409852   -1.1567850   -0.0335687 
C     2.3040325   -2.2512163    0.2004137 
C     2.3034140   -2.9730498    1.4097092 
C     1.3855564   -2.6246043    2.4298638 
C     0.4961806   -1.5686289    2.2040843 
H     3.0127949   -2.5634009   -0.5827858 
O     3.2069506   -3.9838549    1.5007739 
H     1.3545972   -3.1654997    3.3862976 
H    -0.2292974   -1.3047797    2.9906638 
N     0.0196209    1.4114106    0.3521337 
C     1.4688952    1.2072977   -3.1371305 
C     2.2379005    2.2996931   -3.6143963 
C     2.1892367    2.6901578   -4.9601895 
C     1.3497770    2.0180370   -5.8664405 
C     0.5608616    0.9467964   -5.4106382 
C     0.6209093    0.5470611   -4.0678969 
H     2.8950319    2.8414354   -2.9166400 
H     2.8091087    3.5353028   -5.3038592 
H     1.3020571    2.3353396   -6.9215144 
H    -0.1133541    0.4207024   -6.1077462 
H    -0.0163634   -0.2805927   -3.7138597 
C     1.5237803    0.7697180   -1.7339518 
C     1.4568063   -0.5578927   -1.3974228 
H     1.5804510   -1.3178255   -2.1995327 
C    -4.6486955   -0.1440778    1.8216602 
C    -3.8957127   -1.2585714    1.3794453 
C    -2.5409945   -1.1210502    1.0794106 
C    -2.6500772    1.2351829    1.6485549 
C    -4.0110535    1.1102310    1.9590238 
O    -5.9571835   -0.3790844    2.0947570 
H    -4.4092371   -2.2272121    1.2753299 
H    -1.9733795   -1.9956401    0.7236931 
H    -2.1637530    2.2140231    1.7981969 
H    -4.5601938    1.9905319    2.3235610 
H    -0.6890554    2.1269927    0.1307717 
C    -6.7749968    0.6979219    2.5289017 
H    -6.4171060    1.1218145    3.4963029 
H    -7.7888055    0.2737620    2.6716332 
H    -6.8227455    1.5107820    1.7666564 
C     3.2675405   -4.7477247    2.6950871 
H     2.3081715   -5.2818138    2.8928389 
H     3.5230989   -4.1143075    3.5769692 
H     4.0720357   -5.4943093    2.5401068 
48
Compound 9a BP86/SV(P) Energy = -2448.340800252
Mn    1.0545828   -1.2408757    1.0488381 
C     2.3673082   -2.4508068    0.6933049 
O     3.1972943   -3.2639766    0.5371354 
N     2.2582295    0.4648068    0.9039912 
C     3.6956678    2.8657022    0.6779813 
C     4.3647468    1.6292522    0.6434213 
C     3.6020761    0.4619598    0.7563245 
C     1.5957886    1.6636455    0.9927610 
C     2.3098903    2.8782231    0.8560157 
H     4.2530535    3.8118026    0.5799009 
H     5.4578862    1.5622839    0.5323435 
H     4.0847490   -0.5285686    0.7343738 
H     1.7680972    3.8340921    0.9070474 
N     0.7141772   -0.9018841   -1.1413046 
C     1.3817377   -1.2622550    2.7965991 
O     1.5874486   -1.2628783    3.9460075 
C    -0.1256391   -2.5529231    1.3165030 
O    -0.8574395   -3.4215496    1.6008060 
C    -0.3237418    0.2157684    1.4585985 
C    -1.9896242    2.5053764    1.9235686 
C    -2.4779662    1.2020330    2.1414637 
C    -1.6581719    0.0848786    1.9062104 
C     0.1658267    1.5497080    1.2958256 
C    -0.6661254    2.6778472    1.5029091 
H    -2.6342783    3.3825029    2.0991140 
H    -3.5133944    1.0558154    2.4949053 
H    -2.0851131   -0.9181467    2.0749110 
H    -0.2783162    3.7000375    1.3566019 
C     0.8031660    0.2763926   -3.7249235 
C    -0.4109945    0.0133706   -3.0847493 
C    -0.4408263   -0.6051681   -1.8112851 
C     1.8794247   -0.6954538   -1.8061292 
C     1.9807205   -0.1221768   -3.0772813 
H     0.8264078    0.7494782   -4.7203469 
H    -1.3689004    0.2406003   -3.5770985 
C    -1.7776721   -1.0161465   -1.2990838 
H     2.7927208   -1.0053638   -1.2806794 
H     2.9729100    0.0089152   -3.5363814 
C    -4.3870578   -1.8623019   -0.6194338 
C    -3.3424533   -2.7977429   -0.7078949 
C    -2.0474039   -2.3789458   -1.0513083 
C    -2.8383059   -0.0851257   -1.2255091 
C    -4.1315183   -0.5045111   -0.8817058 
H    -5.4039173   -2.1926748   -0.3498788 
H    -3.5336065   -3.8651218   -0.5109325 
H    -1.2387049   -3.1190125   -1.1506831 
H    -2.6379140    0.9828450   -1.4109838 
H    -4.9448250    0.2362725   -0.8098697 
48
Compound 9a Complex a BP86/SV(P) Energy = -2448.344807084
Mn   -0.2566334   -0.4597263    1.1732154 
C     0.8123316   -1.9298356    0.9924644 
O     1.5105067   -2.8651278    1.0876979 
N     1.3054321    0.9055213    0.9969792 
C     3.3168154    2.8629186    0.8805016 
C     3.5868598    1.5384015    0.4945173 
C     2.5523997    0.5997034    0.5742458 
C     1.0220944    2.1973001    1.3687178 
C     2.0298208    3.1884666    1.3172038 
H     4.1038455    3.6340015    0.8423764 
H     4.5831576    1.2272647    0.1444296 
H     2.7249645   -0.4525252    0.3002842 
H     1.7940581    4.2181775    1.6235939 
N    -0.5685060   -0.1137669   -0.9897112 
C    -0.0388402   -0.5816443    2.9354932 
O     0.0915142   -0.6597779    4.0932321 
C    -1.7779356   -1.3823062    1.2725663 
O    -2.8029709   -1.9452121    1.3479522 
C    -1.2208832    1.2711108    1.7186025 
C    -2.1955932    3.8365737    2.5670625 
C    -3.0543873    2.7215978    2.5115219 
C    -2.5684610    1.4664676    2.1036063 
C    -0.3666743    2.4199328    1.7879607 
C    -0.8516656    3.6829997    2.2065556 
H    -2.5728872    4.8192072    2.8948006 
H    -4.1156722    2.8317718    2.7947836 
H    -3.2729110    0.6176540    2.0864013 
H    -0.1804262    4.5570475    2.2580954 
C    -0.6647301    0.7622232   -3.6917580 
C    -0.3473273   -0.5598748   -3.3640779 
C    -0.3189866   -0.9852405   -2.0154874 
C    -0.9018901    1.1580159   -1.3278601 
C    -0.9641029    1.6378545   -2.6407961 
H    -0.6939463    1.0926789   -4.7430723 
H    -0.1381659   -1.3022181   -4.1494835 
C    -0.0350485   -2.4327969   -1.7817160 
H    -1.1323014    1.8271373   -0.4868372 
H    -1.2433902    2.6883417   -2.8183170 
C     0.4714982   -5.2030555   -1.5402537 
C     1.4446989   -4.3557729   -2.0956619 
C     1.1881222   -2.9823143   -2.2266830 
C    -1.0146803   -3.2952250   -1.2417489 
C    -0.7596773   -4.6697717   -1.1216554 
H     0.6716328   -6.2821635   -1.4354291 
H     2.4133186   -4.7655854   -2.4262951 
H     1.9553249   -2.3180430   -2.6589022 
H    -1.9866986   -2.8906468   -0.9236478 
H    -1.5330033   -5.3297388   -0.6954679 
48
Compound 9a Complex b BP86/SV(P)Energy = -2448.336935284
Mn   -0.2578466   -1.9017701    1.0376896 
C     0.8514217   -3.3393922    0.8646882 
O     1.5371409   -4.2892138    0.8582375 
N     1.2771902   -0.5064278    1.0868020 
C     3.2685992    1.4354130    1.4679447 
C     3.5953964    0.1722578    0.9431187 
C     2.5684329   -0.7633875    0.7802037 
C     0.9365223    0.7329162    1.5719468 
C     1.9352556    1.7119352    1.7790723 
H     4.0484847    2.1972522    1.6322214 
H     4.6295266   -0.0976964    0.6789454 
H     2.7844533   -1.7748600    0.4024678 
H     1.6533146    2.6945330    2.1836757 
N    -0.2928760   -1.7937377   -1.2409674 
C    -0.1956266   -2.0819761    2.8039659 
O    -0.1607028   -2.1978250    3.9651209 
C    -1.7576144   -2.8686950    0.9824568 
O    -2.7540768   -3.4826570    0.9499785 
C    -1.3198593   -0.2154054    1.5187398 
C    -2.4278994    2.2509186    2.4811537 
C    -3.2614437    1.1558850    2.1810089 
C    -2.7104070   -0.0545189    1.7230778 
C    -0.4956347    0.9146074    1.8224674 
C    -1.0447253    2.1261657    2.3033887 
H    -2.8560615    3.1944436    2.8581028 
H    -4.3534553    1.2427184    2.3190855 
H    -3.3974597   -0.8954271    1.5265026 
H    -0.3942595    2.9847113    2.5394428 
C     0.4519095   -2.3362539   -3.9286131 
C     0.5077014   -1.0431036   -3.4048032 
C     0.0898931   -0.7819520   -2.0753664 
C    -0.3954287   -3.0348482   -1.7873992 
C    -0.0541194   -3.3528685   -3.1040678 
H     0.7635509   -2.5403879   -4.9662287 
H     0.8249073   -0.1948037   -4.0308503 
C    -0.0315777    0.6503887   -1.6840886 
H    -0.7572073   -3.8267964   -1.1167645 
H    -0.1705933   -4.3884338   -3.4593104 
C    -0.3937730    3.4282325   -1.3091566 
C    -1.4696942    2.5442511   -1.1211787 
C    -1.2900650    1.1637190   -1.2983358 
C     1.0421924    1.5483164   -1.8815046 
C     0.8655541    2.9261632   -1.6825495 
H    -0.5371031    4.5124059   -1.1672170 
H    -2.4599140    2.9288198   -0.8296037 
H    -2.1365515    0.4745171   -1.1631882 
H     2.0284911    1.1588158   -2.1837790 
H     1.7160377    3.6130510   -1.8265332 
72
Compound 9b BP86/SV(P)Energy = -3060.842414504
Mn    1.4828002    1.2209068    1.5161370 
C     2.0989956    1.2011625    3.2004285 
C     3.1389583    0.9117022    0.9058852 
C     1.5823052    3.0303510    1.3898631 
O     1.6554162    4.1986718    1.3388859 
O     4.2310329    0.6577986    0.5689173 
O     2.4961050    1.1714912    4.2982708 
C    -1.0478692    0.1069522    2.4400142 
C    -2.4541979    0.0901525    2.9237614 
C    -0.2264171   -1.0799949    2.2236933 
C     1.1042168   -0.7992915    1.7639939 
C     1.9622619   -1.8967824    1.5579010 
C     1.5348010   -3.2238878    1.8010131 
C     0.2246472   -3.4777473    2.2807954 
C    -0.6431275   -2.4099753    2.4960716 
H     2.9914945   -1.7200086    1.2096188 
O     2.3114095   -4.3275446    1.6185210 
H    -0.0708804   -4.5179193    2.4879886 
H    -1.6496863   -2.6071759    2.9007459 
N    -0.4312445    1.2472498    2.1953278 
C     0.8569672    0.7978164   -1.5935258 
C     2.1102679    1.3049751   -2.2037897 
C    -0.1410579    0.1326391   -2.4789806 
N     0.6053728    0.9162476   -0.3118139 
C    -5.1517386    0.1599420    3.8281522 
C    -4.7717909   -0.6902444    2.7630183 
C    -3.4464416   -0.7275985    2.3253880 
C    -2.8498414    0.9403728    3.9795597 
C    -4.1762627    0.9792249    4.4377535 
O    -6.4630313    0.1171429    4.1873497 
H    -5.5474403   -1.3131697    2.2904692 
H    -3.1765499   -1.3817601    1.4811591 
H    -2.0946478    1.5704122    4.4787606 
H    -4.4338489    1.6440171    5.2751944 
H    -1.0084884    2.0878945    2.3395811 
C    -6.9099054    0.9465432    5.2479480 
H    -6.3938702    0.7041078    6.2068974 
H    -7.9942076    0.7448240    5.3591896 
H    -6.7618433    2.0279781    5.0165641 
C     3.6488024   -4.1624211    1.1717583 
H     4.2520435   -3.5593131    1.8896631 
H     3.6925114   -3.6788838    0.1678393 
H     4.0760998   -5.1835002    1.1038868 
C    -2.1088311   -1.1023512   -4.1216525 
C    -1.8613822   -1.5912164   -2.8193667 
C    -0.8905294   -0.9732729   -2.0164281 
C    -0.3893356    0.5962149   -3.7971537 
C    -1.3602329   -0.0010330   -4.6013288 
O    -3.0248526   -1.6209847   -4.9820563 
H    -2.4047124   -2.4627572   -2.4260221 
H    -0.6856466   -1.3897659   -1.0153104 
H     0.1807366    1.4554709   -4.1853036 
H    -1.5667888    0.3674756   -5.6184089 
C     4.5018179    2.2693098   -3.4020478 
C     3.8276281    3.0446058   -2.4324275 
C     2.6530970    2.5568908   -1.8418873 
C     2.7867714    0.5506075   -3.1981002 
C     3.9665435    1.0150222   -3.7797386 
O     5.6503981    2.6399938   -4.0279922 
H     4.2071931    4.0302166   -2.1267411 
H     2.1363503    3.1779976   -1.0964220 
H     2.3863459   -0.4299705   -3.5022077 
H     4.5046782    0.4227313   -4.5361268 
C     6.2522583    3.8761359   -3.6770559 
C    -3.8113639   -2.7247821   -4.5626609 
H     5.5838305    4.7397953   -3.9049422 
H     7.1703449    3.9558431   -4.2932390 
H     6.5320249    3.9056371   -2.5977977 
H    -3.1815821   -3.6169824   -4.3343000 
H    -4.4830462   -2.9630649   -5.4116040 
H    -4.4291202   -2.4746307   -3.6678113 
H    -0.3547148    0.5935053   -0.1037224 
72
Compound 9b complex a BP86/SV(P) Energy = -3060.833534563
Mn    2.6477208    1.2417871    0.6380561 
C     3.3792557    1.4883723    2.2518705 
C     4.2188260    0.6999849   -0.0392937 
C     2.8747624    3.0091806    0.2518671 
O     3.0466474    4.1538635    0.0703451 
O     5.2346069    0.3035654   -0.4661360 
O     3.8565409    1.6414714    3.3062257 
C     0.1834145    0.5145995    2.0030878 
C    -1.1688384    0.6966194    2.5920436 
C     0.9787290   -0.7037058    2.0890601 
C     2.2431526   -0.6254803    1.4124132 
C     3.0817384   -1.7590214    1.4822982 
C     2.6875445   -2.9295009    2.1716833 
C     1.4415673   -2.9758834    2.8475768 
C     0.6027025   -1.8630717    2.8122162 
H     4.0685586   -1.7311646    0.9948218 
O     3.4408107   -4.0636231    2.2589402 
H     1.1783751   -3.8848494    3.4107898 
H    -0.3472751   -1.8858193    3.3714643 
N     0.7817857    1.5017075    1.3691956 
C     0.7313500    0.6091810   -1.9210486 
C    -0.0388383   -0.5668713   -1.4560070 
C     0.3210978    1.2576264   -3.1994417 
N     1.7844762    1.0523579   -1.2718610 
C    -3.7595895    1.1373897    3.6857246 
C    -3.4851723   -0.0267914    2.9303369 
C    -2.2123300   -0.2440503    2.3984890 
C    -1.4597032    1.8581970    3.3416270 
C    -2.7324920    2.0846484    3.8893276 
O    -5.0273564    1.2525800    4.1677900 
H    -4.3011056   -0.7484413    2.7673473 
H    -2.0329623   -1.1418544    1.7863809 
H    -0.6605355    2.5946160    3.5300028 
H    -2.9067036    2.9951912    4.4812660 
H     0.2174360    2.3574786    1.2742407 
C    -5.3705992    2.4030098    4.9221742 
H    -4.7601746    2.4845332    5.8526687 
H    -6.4372751    2.2820278    5.1990527 
H    -5.2527315    3.3385864    4.3254800 
C     4.7314699   -4.0770461    1.6703680 
H     5.3948888   -3.2972234    2.1120987 
H     4.6857094   -3.9266990    0.5659239 
H     5.1550971   -5.0796630    1.8836873 
C    -0.3773599    2.5040168   -5.6636463 
C     0.1728819    3.2691000   -4.6105817 
C     0.5144162    2.6444472   -3.4020849 
C    -0.2467269    0.5102227   -4.2648028 
C    -0.5824336    1.1160244   -5.4753194 
O    -0.7440149    3.0025134   -6.8730655 
H     0.3257023    4.3532815   -4.7144932 
H     0.9142497    3.2676303   -2.5840211 
H    -0.4043469   -0.5728870   -4.1412600 
H    -1.0073027    0.5330508   -6.3075413 
C    -1.4678738   -2.9037681   -0.7063849 
C    -0.0563192   -2.8951558   -0.6776812 
C     0.6394637   -1.7326630   -1.0389610 
C    -1.4562937   -0.6013291   -1.5076759 
C    -2.1625684   -1.7433723   -1.1273069 
O    -2.2417325   -3.9660992   -0.3546430 
H     0.5134831   -3.7816704   -0.3652692 
H     1.7383480   -1.7330263   -1.0216640 
H    -2.0116680    0.2921278   -1.8371219 
H    -3.2633278   -1.7692369   -1.1466623 
C    -1.6056493   -5.1559510    0.0882802 
C    -0.5586753    4.3859910   -7.1315238 
H    -0.9677424   -5.6028667   -0.7105496 
H    -2.4208156   -5.8641211    0.3389300 
H    -0.9816648   -4.9751006    0.9945486 
H    -1.1547429    5.0192593   -6.4327748 
H    -0.9157413    4.5547192   -8.1671766 
H     0.5159374    4.6770360   -7.0639372 
H     2.2779365    1.7400122   -1.8597642 
72
Compound 9b complex B BP86/SV(P)Energy = -3060.833534562
Mn    2.6482131    1.2438110    0.6382717 
C     3.3785571    1.4921332    2.2523209 
C     4.2200585    0.7025647   -0.0379307 
C     2.8742130    3.0108626    0.2505689 
O     3.0453520    4.1555156    0.0679646 
O     5.2361917    0.3065786   -0.4642705 
O     3.8552526    1.6461666    3.3068105 
C     0.1831200    0.5159702    2.0016702 
C    -1.1701592    0.6972081    2.5885409 
C     0.9791765   -0.7017533    2.0892594 
C     2.2442377   -0.6231312    1.4138275 
C     3.0836575   -1.7559191    1.4853816 
C     2.6897242   -2.9261645    2.1753070 
C     1.4431026   -2.9730056    2.8499587 
C     0.6032919   -1.8609302    2.8128113 
H     4.0709113   -1.7275554    0.9988230 
O     3.4438592   -4.0595794    2.2642522 
H     1.1800765   -3.8817323    3.4136345 
H    -0.3471093   -1.8841319    3.3713133 
N     0.7814240    1.5030737    1.3676901 
C     0.7321092    0.6085725   -1.9203342 
C    -0.0353822   -0.5692615   -1.4553971 
C     0.3191483    1.2578264   -3.1974068 
N     1.7859353    1.0520016   -1.2723926 
C    -3.7633576    1.1354118    3.6772845 
C    -3.4861787   -0.0289846    2.9232066 
C    -2.2121511   -0.2448972    2.3937350 
C    -1.4637022    1.8588851    3.3368440 
C    -2.7378013    2.0840917    3.8820971 
O    -5.0321218    1.2493469    4.1570395 
H    -4.3008735   -0.7518288    2.7593298 
H    -2.0298988   -1.1427646    1.7825967 
H    -0.6658095    2.5964455    3.5261755 
H    -2.9142331    2.9947967    4.4731323 
H     0.2165453    2.3583871    1.2717283 
C    -5.3780589    2.3997178    4.9102674 
H    -4.7692454    2.4824920    5.8417117 
H    -6.4450274    2.2774892    5.1854750 
H    -5.2604520    3.3351325    4.3132655 
C     4.7352079   -4.0722865    1.6771743 
H     5.3973319   -3.2913899    2.1189404 
H     4.6905648   -3.9230242    0.5725357 
H     5.1595750   -5.0742894    1.8918964 
C    -0.3842943    2.5057777   -5.6593797 
C     0.1663765    3.2705318   -4.6062897 
C     0.5104065    2.6450895   -3.3988990 
C    -0.2491494    0.5107311   -4.2627542 
C    -0.5872865    1.1173262   -5.4721899 
O    -0.7531675    3.0049978   -6.8678166 
H     0.3176148    4.3550194   -4.7093098 
H     0.9106196    3.2679298   -2.5807567 
H    -0.4051071   -0.5727106   -4.1400875 
H    -1.0124356    0.5346431   -6.3044753 
C    -1.4590038   -2.9092819   -0.7050732 
C    -0.0473963   -2.8979138   -0.6779799 
C     0.6456549   -1.7338982   -1.0395956 
C    -1.4528291   -0.6065329   -1.5055892 
C    -2.1564211   -1.7501034   -1.1248241 
O    -2.2303804   -3.9732011   -0.3527432 
H     0.5243303   -3.7835819   -0.3667282 
H     1.7445676   -1.7322049   -1.0234778 
H    -2.0102951    0.2859986   -1.8340012 
H    -3.2571444   -1.7779958   -1.1431499 
C    -1.5914574   -5.1622849    0.0881523 
C    -0.5700789    4.3889870   -7.1251197 
H    -0.9536220   -5.6070484   -0.7119363 
H    -2.4049569   -5.8723280    0.3389056 
H    -0.9668190   -4.9812130    0.9939217 
H    -1.1660479    5.0207204   -6.4248989 
H    -0.9288039    4.5582501   -8.1601108 
H     0.5042245    4.6814380   -7.0587058 
H     2.2776269    1.7410065   -1.8601973 
15
Toluene BP86/SV(P)Energy = -271.3609522393
C    -0.5455050    0.1976441    0.4424673 
C     1.5902535   -0.5374764   -1.2811044 
C     0.2947622   -0.3543573   -1.7951901 
C    -0.7588268    0.0102381   -0.9410473 
C     0.7616754    0.0134100    0.9423637 
C     1.8197247   -0.3511521    0.0924050 
H     2.4193100   -0.8209805   -1.9505867 
H     0.1028975   -0.4928084   -2.8726376 
H    -1.7712659    0.1554966   -1.3569745 
H     0.9545735    0.1612248    2.0192699 
H     2.8327025   -0.4868648    0.5072296 
C    -1.6917392    0.5588127    1.3628479 
H    -2.4167150    1.2405965    0.8665239 
H    -1.3319506    1.0549254    2.2899195 
H    -2.2598971   -0.3487087    1.6745138 
14
PhC2H BP86/SV(P) Energy = -308.1698919391
C    -0.5656703   -0.4708887    0.0000000 
C     1.6109255    1.3381813    0.0000000 
C     0.2904650    1.8225697    0.0000000 
C    -0.7907215    0.9303935    0.0000000 
C     0.7707511   -0.9485315    0.0000000 
C     1.8455312   -0.0485559    0.0000000 
H     2.4588279    2.0428447    0.0000000 
H     0.1003638    2.9087485    0.0000000 
H    -1.8259060    1.3069000    0.0000000 
H     0.9517360   -2.0350525    0.0000000 
H     2.8785854   -0.4339505    0.0000000 
C    -1.6678408   -1.3859782    0.0000000 
C    -2.6121262   -2.1678289    0.0000000 
H    -3.4449212   -2.8588515    0.0000000 
